# Supplementary material for: Estimating the Proportion of Overdiagnosis among Prostate, Breast, and Thyroid Cancers in China: Findings from the Global Burden of Disease 2019
Source: Curr Oncol. 2024 Sep 20;31(9):5643–51. doi: 10.3390/curroncol31090418 (PMC11431510; doi:10.3390/curroncol31090418)
Supplement: Supplementary file 1 [file curroncol-31-00418-s001.zip]

Archive with 1 entries (1 files):
- curroncol-3137560-Supplementary Materials.pdf
